# Supplementary material for: When population growth intensifies intergroup competition, female colobus monkeys free-ride less
Source: Sci Rep. 2024 Jun 21;14:14363. doi: 10.1038/s41598-024-64188-0 (PMC11192885; doi:10.1038/s41598-024-64188-0)
Supplement: Supplementary file 2 — Supplementary Information 2. [file 41598_2024_64188_MOESM2_ESM.csv]

Group	ContactHrs	NoBGE	NoBGEwBehavData	TotalNoMI	NoMI_wBehData	Num_AM	Num_AF	SM_YN	Num_Infs	CurrentFAI_NonML	AvgDailyRain_BFMSonly	TotalRainfall_LongtermAvg	PopulationSize	BGE_rate	TotalMI_rate	NoBGE_F_Part	NoBGE_M_Part	NoMI_M_Part	NoMI_F_Part	NoBGE_No_F_Part	NoBGE_No_M_Part	NoMI_No_F_Part	NoMI_No_M_Part	CurrFAI_scaled	NumAM_scaled	NumAF_scaled	PopDensity_scaled	Rainfall_scaled	Rainfall_3_scaled		Legend
BO	9.73	4	4	1	1	1	8	1	5	6327.799452	5.214002389	154.15	270	0.411099692	0.102774923	0	0	0	0	4	4	1	1	-1.012293168	-0.810535423	1.241961921	0.731583304	0.861821013	0.893070942		Column	Definition
BO	44.43	7	6	1	1	1	8	1	6	11310.16251	0.680203886	30.35625	270	0.157551204	0.022507315	6	6	1	1	0	0	0	0	-0.399895785	-0.810535423	1.241961921	0.731583304	-1.395233282	-1.328002002		Group	Name/code of the study group
BO	43.55	1	1	0	0	1	8	1	6	12271.38137	0.787919911	29.875	281	0.022962113	0	1	1	0	0	0	0	0	0	-0.281749454	-0.810535423	1.241961921	1.137852666	-1.341609171	-1.336636455		ContactHrs	Number of contact hours (for that group that month)
BO	28.05	5	3	1	1	1	8	1	7	22234.03205	0.417010582	14.575	281	0.178253119	0.035650624	3	3	0	1	0	0	0	1	0.942790215	-0.810535423	1.241961921	1.137852666	-1.526258421	-1.611144789		NoBGE	Number of observed BGEs (I that group that month)
BO	45.63	1	0	0	0	1	8	1	8	26984.74065	2.597921659	74.12	281	0.021915407	0	0	0	0	0	0	0	0	0	1.526714245	-0.810535423	1.241961921	1.137852666	-0.440538641	-0.542805003		NoBGEwBehavData	Number of observed BGEs with good participation data
BO	39.74	0	0	1	1	1	8	1	8	13903.66972	3.422	100.96	281	0	0.025163563	0	0	0	1	0	0	0	1	-0.081119932	-0.810535423	1.241961921	1.137852666	-0.030288923	-0.061249207		TotalNoMI	Total number of male incursions
BO	10.17	0	0	0	0	NA	NA	NA	NA	5244.65377	3.836935964	114.10625	281	0	0	0	0	0	0	0	0	0	0	-1.145425895	NA	NA	1.137852666	0.176278043	0.174617145		NoMI_wBehData	Number of male incursions with good participation data
BO	5.01	0	0	0	0	1	8	1	5	4330.4	6.391744872	172.43	281	0	0	0	0	0	0	0	0	0	0	-1.257799604	-0.810535423	1.241961921	1.137852666	1.448134835	1.221045604		Num_AM	Number of adult males in group
BS	29.5	3	3	1	1	1	2	1	1	29857.2567	0.787919911	29.875	194	0.101694915	0.033898305	0	1	1	0	3	2	1	0	1.879783921	-0.810535423	-1.89650942	-2.07536865	-1.341609171	-1.336636455		Num_AF	Number of adult females in group
BS	51.5	0	0	0	0	1	2	1	1	30361.00523	0.417010582	14.575	194	0	0	0	0	0	0	0	0	0	0	1.941701183	-0.810535423	-1.89650942	-2.07536865	-1.526258421	-1.611144789		SM_YN	Single male group yes/no
BS	70.5	0	0	1	1	1	2	1	1	20377.36134	2.597921659	74.12	194	0	0.014184397	0	0	1	0	0	0	1	0	0.714581176	-0.810535423	-1.89650942	-2.07536865	-0.440538641	-0.542805003		Num_Infs	Number of infants in the group
BS	57	0	0	0	0	7	2	0	1	12597.45862	3.422	100.96	194	0	0	0	0	0	0	0	0	0	0	-0.241670308	2.437395807	-1.89650942	-2.07536865	-0.030288923	-0.061249207		CurrentFAI_NonML	Total food-availability index for the month (excluding mature leaves)
BS	121	0	0	0	0	7	2	0	0	10795.27783	3.836935964	114.10625	194	0	0	0	0	0	0	0	0	0	0	-0.463181825	2.437395807	-1.89650942	-2.07536865	0.176278043	0.174617145		AvgDailyRain_BFMSonly	Average daily rainfall
BS	158.5	1	1	0	0	7	2	0	0	7373.543308	6.391744872	172.43	194	0.006309148	0	0	0	0	0	1	1	0	0	-0.883757613	2.437395807	-1.89650942	-2.07536865	1.448134835	1.221045604		TotalRainfall_LongtermAvg	Longterm average rainfall
BS	227.5	10	10	12	11	7	2	0	0	9111.493113	4.524421555	147.0425	194	0.043956044	0.052747253	1	6	1	0	9	4	11	10	-0.670140921	2.437395807	-1.89650942	-2.07536865	0.518527992	0.765550158		PopulationSize	Predicted population size from the linear model
BS	114.5	6	6	2	2	7	2	0	0	6508.975593	2.566193548	79.834375	194	0.052401747	0.017467249	1	3	1	0	5	3	2	1	-0.990024258	2.437395807	-1.89650942	-2.07536865	-0.4563338	-0.44027928		BGE_rate	Number of intergroup encounters per observation hour (for that group that month)
BS	139.5	7	7	2	2	7	2	0	0	NA	6.26308908	186.6875	194	0.050179211	0.014336918	1	5	0	0	6	2	2	2	NA	2.437395807	-1.89650942	-2.07536865	1.384086309	1.476849694		TotalMI_rate	Number of male incursions per observation hour (for that group that month)
BS	80	6	6	4	4	7	2	0	0	14180.30399	5.214002389	154.15	194	0.075	0.05	1	4	4	0	5	2	4	0	-0.047117974	2.437395807	-1.89650942	-2.07536865	0.861821013	0.893070942		NoBGE_F_Part	Number of intergroup encounters with female participation (for that group that month)
BS	44	0	0	0	0	7	3	0	0	18307.02894	0.680203886	30.35625	194	0	0	0	0	0	0	0	0	0	0	0.46011033	2.437395807	-1.373430863	-2.07536865	-1.395233282	-1.328002002		NoBGE_M_Part	Number of intergroup encounters with male participation (for that group that month)
BS	12.5	1	1	1	NA	NA	NA	NA	NA	NA	NA	NA	216	0.08	0.08	1	1	1	0	0	0	NA	NA	NA	NA	NA	-1.262829926	NA	NA		NoMI_M_Part	Number of male incursions with male participation (for that group that month)
BS	30.5	3	2	0	NA	NA	NA	NA	NA	NA	NA	NA	216	0.098360656	0	1	2	0	0	1	0	NA	NA	NA	NA	NA	-1.262829926	NA	NA		NoMI_F_Part	Number of male incursions with female participation (for that group that month)
BS	47	1	1	2	2	5	5	0	1	15799.86825	4.524421555	147.0425	227	0.021276596	0.042553191	0	1	2	0	1	0	2	0	0.151947591	1.354752064	-0.327273749	-0.856560565	0.518527992	0.765550158		NoBGE_No_F_Part	Number of intergroup encounters with no female participation (for that group that month)
BS	48	2	2	2	2	5	5	0	2	16625.63785	2.566193548	79.834375	227	0.041666667	0.041666667	1	1	2	0	1	1	2	0	0.253445442	1.354752064	-0.327273749	-0.856560565	-0.4563338	-0.44027928		NoBGE_No_M_Part	Number of intergroup encounters with no male participation (for that group that month)
BS	24	1	1	0	1	1	5	1	2	15521.91754	6.26308908	186.6875	227	0.041666667	0	1	1	0	1	0	0	0	1	0.117783824	-0.810535423	-0.327273749	-0.856560565	1.384086309	1.476849694		NoMI_No_F_Part	Number of male incursions with no female participation (for that group that month)
BS	48	1	1	1	1	2	5	0	2	14530.718	5.214002389	154.15	227	0.020833333	0.020833333	0	1	1	0	1	0	1	0	-0.004047523	-0.269213551	-0.327273749	-0.856560565	0.861821013	0.893070942		NoMI_No_M_Part	Number of male incursions with no male participation (for that group that month)
BS	24	1	0	0	0	2	5	0	2	19325.54861	0.680203886	30.35625	227	0.041666667	0	0	0	0	0	0	0	0	0	0.585299677	-0.269213551	-0.327273749	-0.856560565	-1.395233282	-1.328002002		CurrFAI_scaled	Monthly food availability index - scaled
BS	48	2	2	2	2	3	5	0	2	26699.1385	0.787919911	29.875	237	0.041666667	0.041666667	0	2	2	0	2	0	2	0	1.491610017	0.27210832	-0.327273749	-0.487224781	-1.341609171	-1.336636455		NumAM_scaled	Number of adult males in group - scaled
BS	48	4	3	0	0	4	5	0	0	28839.45632	0.417010582	14.575	237	0.083333333	0	1	3	0	0	2	0	0	0	1.754682984	0.813430192	-0.327273749	-0.487224781	-1.526258421	-1.611144789		NumAF_scaled	Number of adult females in group - scaled
BS	47.5	3	3	1	1	4	4	0	0	27320.51419	2.597921659	74.12	237	0.063157895	0.021052632	0	2	1	1	3	1	0	0	1.567985191	0.813430192	-0.850352306	-0.487224781	-0.440538641	-0.542805003		PopDensity_scaled	Predicted population size from the linear model - scaled
BS	48	1	1	2	2	4	4	0	0	17747.86898	3.422	100.96	237	0.020833333	0.041666667	0	1	2	0	1	0	2	0	0.39138228	0.813430192	-0.850352306	-0.487224781	-0.030288923	-0.061249207		Rainfall_scaled	Average daily rainfall - scaled
BS	48	0	0	3	3	4	4	0	0	9285.159064	3.836935964	114.10625	237	0	0.0625	0	0	3	0	0	0	3	0	-0.648795111	0.813430192	-0.850352306	-0.487224781	0.176278043	0.174617145		Rainfall_3_scaled	Longterm average rainfall - scaled
BS	48	3	2	2	2	4	4	0	0	10251.87431	6.391744872	172.43	237	0.0625	0.041666667	0	2	2	0	2	0	2	0	-0.529973203	0.813430192	-0.850352306	-0.487224781	1.448134835	1.221045604
BS	60	1	1	1	1	4	4	0	0	9746.803943	4.524421555	147.0425	237	0.016666667	0.016666667	0	1	1	0	1	0	1	0	-0.592052936	0.813430192	-0.850352306	-0.487224781	0.518527992	0.765550158
BS	36	0	0	3	2	4	4	0	0	6142.463095	2.566193548	79.834375	237	0	0.083333333	0	0	2	0	0	0	2	0	-1.035073422	0.813430192	-0.850352306	-0.487224781	-0.4563338	-0.44027928
BS	6.54	0	0	0	0	1	4	1	4	NA	6.391744872	172.43	248	0	0	0	0	0	0	0	0	0	0	NA	-0.810535423	-0.850352306	-0.080955419	1.448134835	1.221045604
BS	9.77	0	0	0	0	1	4	1	0	NA	3.836935964	114.10625	259	0	0	0	0	0	0	0	0	0	0	NA	-0.810535423	-0.850352306	0.325313943	0.176278043	0.174617145
BS	40	2	2	0	0	1	4	1	0	NA	4.524421555	147.0425	259	0.05	0	2	2	0	0	0	0	0	0	NA	-0.810535423	-0.850352306	0.325313943	0.518527992	0.765550158
BS	28.19	0	0	0	0	1	5	1	4	11811.91563	6.391744872	172.43	270	0	0	0	0	0	0	0	0	0	0	-0.338223784	-0.810535423	-0.327273749	0.731583304	1.448134835	1.221045604
BS	7.33	1	1	0	0	1	5	1	4	11567.55083	4.524421555	147.0425	270	0.136425648	0	1	0	0	0	0	1	0	0	-0.368259404	-0.810535423	-0.327273749	0.731583304	0.518527992	0.765550158
BS	9.8	2	1	0	0	1	5	1	4	13794.08474	2.566193548	79.834375	270	0.204081633	0	1	1	0	0	0	0	0	0	-0.094589355	-0.810535423	-0.327273749	0.731583304	-0.4563338	-0.44027928
BS	39.12	4	3	0	0	1	5	1	4	8377.460284	6.26308908	186.6875	270	0.102249489	0	2	3	0	0	1	0	0	0	-0.760363127	-0.810535423	-0.327273749	0.731583304	1.384086309	1.476849694
BS	26.31	3	3	0	0	1	5	1	4	5277.240992	5.214002389	154.15	270	0.114025086	0	2	0	0	0	1	3	0	0	-1.1414205	-0.810535423	-0.327273749	0.731583304	0.861821013	0.893070942
BS	55.9	5	5	0	0	1	6	1	6	12920.46671	0.680203886	30.35625	270	0.089445438	0	2	1	0	0	3	4	0	0	-0.201968402	-0.810535423	0.195804807	0.731583304	-1.395233282	-1.328002002
BS	7.13	0	0	0	0	1	6	1	4	NA	0.475806452	14.75	270	0	0	0	0	0	0	0	0	0	0	NA	-0.810535423	0.195804807	0.731583304	-1.496988159	-1.608004987
BS	42.1	1	1	0	0	1	6	1	5	25834.45033	0.787919911	29.875	281	0.023752969	0	1	1	0	0	0	0	0	0	1.385328566	-0.810535423	0.195804807	1.137852666	-1.341609171	-1.336636455
BS	17.79	2	2	0	0	1	6	1	4	33361.69048	0.417010582	14.575	281	0.112422709	0	2	2	0	0	0	0	0	0	2.310524525	-0.810535423	0.195804807	1.137852666	-1.526258421	-1.611144789
BS	53.57	2	2	0	0	1	6	1	4	22353.07342	2.597921659	74.12	281	0.037334329	0	1	2	0	0	1	0	0	0	0.957421951	-0.810535423	0.195804807	1.137852666	-0.440538641	-0.542805003
BS	63.45	3	3	0	0	1	6	1	3	12110.91772	3.422	100.96	281	0.047281324	0	1	2	0	0	2	1	0	0	-0.301472528	-0.810535423	0.195804807	1.137852666	-0.030288923	-0.061249207
DA	12	2	0	0	NA	NA	NA	NA	NA	NA	NA	NA	216	0.166666667	0	NA	NA	NA	NA	NA	NA	NA	NA	NA	NA	NA	-1.262829926	NA	NA
DA	24	3	3	0	NA	NA	NA	NA	NA	NA	NA	NA	216	0.125	0	0	3	0	0	3	0	NA	NA	NA	NA	NA	-1.262829926	NA	NA
DA	48	0	0	4	4	3	7	0	1	9997.442391	4.524421555	147.0425	227	0	0.083333333	0	0	4	0	0	0	4	0	-0.561246203	0.27210832	0.718883364	-0.856560565	0.518527992	0.765550158
DA	48	0	0	6	6	3	5	0	1	9644.052352	2.566193548	79.834375	227	0	0.125	0	0	5	0	0	0	6	1	-0.604682447	0.27210832	-0.327273749	-0.856560565	-0.4563338	-0.44027928
DA	36	1	0	0	0	6	5	0	1	9726.867891	6.26308908	186.6875	227	0.027777778	0	0	0	0	0	0	0	0	0	-0.594503337	1.896073935	-0.327273749	-0.856560565	1.384086309	1.476849694
DA	71.5	6	6	4	4	4	5	0	2	10810.4441	5.214002389	154.15	227	0.083916084	0.055944056	0	3	4	0	6	3	4	0	-0.461317693	0.813430192	-0.327273749	-0.856560565	0.861821013	0.893070942
DA	48	3	2	2	2	3	5	0	2	14184.08603	0.680203886	30.35625	227	0.0625	0.041666667	0	2	2	1	2	0	1	0	-0.046653111	0.27210832	-0.327273749	-0.856560565	-1.395233282	-1.328002002
DA	47.5	5	4	1	1	3	5	0	0	14982.11348	0.787919911	29.875	237	0.105263158	0.021052632	0	2	1	1	4	2	0	0	0.051434867	0.27210832	-0.327273749	-0.487224781	-1.341609171	-1.336636455
DA	48	4	3	2	2	3	5	0	0	30436.13391	0.417010582	14.575	237	0.083333333	0.041666667	0	3	2	0	3	0	2	0	1.950935478	0.27210832	-0.327273749	-0.487224781	-1.526258421	-1.611144789
DA	35	2	2	0	0	2	5	0	0	18524.56384	2.597921659	74.12	237	0.057142857	0	0	2	0	0	2	0	0	0	0.486848205	-0.269213551	-0.327273749	-0.487224781	-0.440538641	-0.542805003
DA	48	2	2	2	2	2	5	0	0	15525.32055	3.422	100.96	237	0.041666667	0.041666667	0	1	1	0	2	1	2	1	0.118202099	-0.269213551	-0.327273749	-0.487224781	-0.030288923	-0.061249207
DA	48	3	3	1	1	2	5	0	1	10933.20653	3.836935964	114.10625	237	0.0625	0.020833333	1	2	1	0	2	1	1	0	-0.44622859	-0.269213551	-0.327273749	-0.487224781	0.176278043	0.174617145
DA	48	3	2	1	2	2	5	0	1	8695.36925	6.391744872	172.43	237	0.0625	0.020833333	0	1	1	0	2	1	2	1	-0.72128797	-0.269213551	-0.327273749	-0.487224781	1.448134835	1.221045604
DA	48	4	4	0	0	2	5	0	1	9384.464336	4.524421555	147.0425	237	0.083333333	0	0	4	0	0	4	0	0	0	-0.636589199	-0.269213551	-0.327273749	-0.487224781	0.518527992	0.765550158
DA	96.45	10	10	3	3	2	7	0	2	NA	4.524421555	147.0425	248	0.103680664	0.031104199	6	5	0	0	4	5	3	3	NA	-0.269213551	0.718883364	-0.080955419	0.518527992	0.765550158
DA	5.37	0	0	0	0	2	7	0	2	NA	2.566193548	79.834375	248	0	0	0	0	0	0	0	0	0	0	NA	-0.269213551	0.718883364	-0.080955419	-0.4563338	-0.44027928
DA	20.2	3	3	1	1	1	6	1	2	NA	3.836935964	114.10625	259	0.148514851	0.04950495	0	0	0	0	3	3	1	1	NA	-0.810535423	0.195804807	0.325313943	0.176278043	0.174617145
DA	15.65	3	3	0	0	2	6	0	1	NA	6.391744872	172.43	259	0.191693291	0	1	1	0	0	2	2	0	0	NA	-0.269213551	0.195804807	0.325313943	1.448134835	1.221045604
DA	33.57	0	0	0	0	4	6	0	2	NA	4.524421555	147.0425	259	0	0	0	0	0	0	0	0	0	0	NA	0.813430192	0.195804807	0.325313943	0.518527992	0.765550158
DA	24.19	0	0	0	0	3	5	0	1	NA	2.566193548	79.834375	259	0	0	0	0	0	0	0	0	0	0	NA	0.27210832	-0.327273749	0.325313943	-0.4563338	-0.44027928
DA	34.3	2	2	0	0	6	5	0	2	20771.83166	6.391744872	172.43	270	0.058309038	0	0	1	0	0	2	1	0	0	0.763066721	1.896073935	-0.327273749	0.731583304	1.448134835	1.221045604
DA	21.47	3	3	0	0	6	5	0	3	9860.215417	4.524421555	147.0425	270	0.139729856	0	3	2	0	0	0	1	0	0	-0.578113188	1.896073935	-0.327273749	0.731583304	0.518527992	0.765550158
DA	27.21	2	2	0	0	6	5	0	4	12289.68424	2.566193548	79.834375	270	0.073502389	0	1	2	0	0	1	0	0	0	-0.279499792	1.896073935	-0.327273749	0.731583304	-0.4563338	-0.44027928
DA	25.52	2	2	1	1	6	5	0	4	14646.72193	6.26308908	186.6875	270	0.078369906	0.039184953	1	1	1	0	1	1	1	0	0.010210873	1.896073935	-0.327273749	0.731583304	1.384086309	1.476849694
DA	25.4	4	4	1	1	6	5	0	4	7777.924465	5.214002389	154.15	270	0.157480315	0.039370079	1	1	0	0	3	3	1	1	-0.834053896	1.896073935	-0.327273749	0.731583304	0.861821013	0.893070942
DA	50.52	4	1	6	6	6	5	0	5	13978.8444	0.680203886	30.35625	270	0.079176564	0.118764846	1	1	5	2	0	0	4	1	-0.071879984	1.896073935	-0.327273749	0.731583304	-1.395233282	-1.328002002
DA	18.27	0	0	1	1	5	7	0	7	16924.45926	0.787919911	29.875	281	0	0.054734537	0	0	1	1	0	0	0	0	0.290174489	1.354752064	0.718883364	1.137852666	-1.341609171	-1.336636455
DA	23.9	1	1	0	0	5	7	0	7	25519.08158	0.417010582	14.575	281	0.041841004	0	1	1	0	0	0	0	0	0	1.346565634	1.354752064	0.718883364	1.137852666	-1.526258421	-1.611144789
DA	88.01	2	2	0	0	5	7	0	7	29971.12135	2.597921659	74.12	281	0.02272469	0	0	2	0	0	2	0	0	0	1.893779371	1.354752064	0.718883364	1.137852666	-0.440538641	-0.542805003
DA	61.94	1	1	2	2	5	7	0	6	16198.4418	3.422	100.96	281	0.016144656	0.032289312	0	0	1	0	1	1	2	1	0.200937477	1.354752064	0.718883364	1.137852666	-0.030288923	-0.061249207
NP	9.44	1	1	0	0	1	1	1	3	NA	3.836935964	114.10625	259	0.105932203	0	0	0	0	0	1	1	0	0	NA	-1.351857294	-2.419587977	0.325313943	0.176278043	0.174617145
NP	30.12	2	1	0	0	1	5	1	3	NA	6.391744872	172.43	259	0.066401062	0	0	1	0	0	1	0	0	0	NA	-0.810535423	-0.327273749	0.325313943	1.448134835	1.221045604
NP	37.98	2	2	0	0	1	5	1	3	NA	4.524421555	147.0425	259	0.052659294	0	0	1	0	0	2	1	0	0	NA	-0.810535423	-0.327273749	0.325313943	0.518527992	0.765550158
NP	7.86	1	1	0	0	1	5	1	3	NA	2.566193548	79.834375	259	0.127226463	0	0	0	0	0	1	1	0	0	NA	-0.810535423	-0.327273749	0.325313943	-0.4563338	-0.44027928
NP	18.86	1	1	0	0	1	5	1	2	9761.455495	6.391744872	172.43	270	0.053022269	0	0	0	0	0	1	1	0	0	-0.59025207	-0.810535423	-0.327273749	0.731583304	1.448134835	1.221045604
NP	10.94	2	1	0	0	1	5	1	3	11569.13193	2.566193548	79.834375	270	0.182815356	0	0	1	0	0	1	0	0	0	-0.368065066	-0.810535423	-0.327273749	0.731583304	-0.4563338	-0.44027928
NP	13.99	2	1	0	0	1	5	1	4	14182.61855	6.26308908	186.6875	270	0.142959257	0	1	1	0	0	0	0	0	0	-0.046833484	-0.810535423	-0.327273749	0.731583304	1.384086309	1.476849694
NP	13.57	6	6	0	0	1	5	1	4	6644.794027	5.214002389	154.15	270	0.442151805	0	2	5	0	0	4	1	0	0	-0.973330401	-0.810535423	-0.327273749	0.731583304	0.861821013	0.893070942
NP	34.17	2	2	0	0	1	5	1	4	9252.342548	0.680203886	30.35625	270	0.058530875	0	1	0	0	0	1	2	0	0	-0.652828689	-0.810535423	-0.327273749	0.731583304	-1.395233282	-1.328002002
NP	32.95	4	2	0	0	1	5	1	4	15305.6106	0.787919911	29.875	281	0.121396055	0	0	1	0	0	2	1	0	0	0.091196881	-0.810535423	-0.327273749	1.137852666	-1.341609171	-1.336636455
NP	23.51	5	3	1	0	1	5	1	3	14944.58901	0.417010582	14.575	281	0.212675457	0.042535091	3	3	0	0	0	0	0	0	0.04682262	-0.810535423	-0.327273749	1.137852666	-1.526258421	-1.611144789
NP	56.44	6	2	0	0	1	5	1	2	15751.50762	2.597921659	74.12	281	0.106307583	0	1	2	0	0	1	0	0	0	0.146003439	-0.810535423	-0.327273749	1.137852666	-0.440538641	-0.542805003
NP	62.33	1	1	0	0	1	5	1	2	10544.09296	3.422	100.96	281	0.016043639	0	1	0	0	0	0	1	0	0	-0.49405572	-0.810535423	-0.327273749	1.137852666	-0.030288923	-0.061249207
NP	8.07	0	0	0	0	1	5	1	2	12613.16374	3.836935964	114.10625	281	0	0	0	0	0	0	0	0	0	0	-0.239739944	-0.810535423	-0.327273749	1.137852666	0.176278043	0.174617145
OD	36.9	5	5	0	0	1	6	1	4	NA	4.524421555	147.0425	248	0.135501355	0	0	4	0	0	5	1	0	0	NA	-0.810535423	0.195804807	-0.080955419	0.518527992	0.765550158
OD	22.31	2	2	1	1	1	6	1	4	NA	2.566193548	79.834375	248	0.089645899	0.044822949	2	1	1	0	0	1	1	0	NA	-0.810535423	0.195804807	-0.080955419	-0.4563338	-0.44027928
OD	33.58	4	4	1	1	1	4	1	0	NA	6.391744872	172.43	259	0.119118523	0.029779631	4	2	1	0	0	2	1	0	NA	-0.810535423	-0.850352306	0.325313943	1.448134835	1.221045604
OD	12.25	0	0	1	0	6	4	0	0	NA	4.524421555	147.0425	259	0	0.081632653	0	0	0	0	0	0	0	0	NA	1.896073935	-0.850352306	0.325313943	0.518527992	0.765550158
OD	17.9	0	0	0	0	1	5	1	4	31131.22025	6.391744872	172.43	270	0	0	0	0	0	0	0	0	0	0	2.036370652	-0.810535423	-0.327273749	0.731583304	1.448134835	1.221045604
OD	7.46	1	1	0	0	1	5	1	4	14626.97254	2.566193548	79.834375	270	0.134048257	0	0	1	0	0	1	0	0	0	0.007783415	-0.810535423	-0.327273749	0.731583304	-0.4563338	-0.44027928
OD	24.8	2	2	0	0	1	5	1	4	18258.6633	6.26308908	186.6875	270	0.080645161	0	0	1	0	0	2	1	0	0	0.454165562	-0.810535423	-0.327273749	0.731583304	1.384086309	1.476849694
OD	27.5	5	2	0	0	1	5	1	3	16434.05174	0.680203886	30.35625	270	0.181818182	0	1	1	0	0	1	1	0	0	0.22989701	-0.810535423	-0.327273749	0.731583304	-1.395233282	-1.328002002
OD	27.42	2	2	0	0	1	6	1	1	11479.16761	0.787919911	29.875	281	0.07293946	0	1	1	0	0	1	1	0	0	-0.379122854	-0.810535423	0.195804807	1.137852666	-1.341609171	-1.336636455
OD	17.26	0	0	0	0	1	6	1	2	28168.3835	0.417010582	14.575	281	0	0	0	0	0	0	0	0	0	0	1.672199384	-0.810535423	0.195804807	1.137852666	-1.526258421	-1.611144789
OD	24.59	1	1	0	0	1	6	1	2	40298.29696	2.597921659	74.12	281	0.040666938	0	1	0	0	0	0	1	0	0	3.163123906	-0.810535423	0.195804807	1.137852666	-0.440538641	-0.542805003
OD	28.86	0	0	0	0	1	6	1	2	21222.85971	3.422	100.96	281	0	0	0	0	0	0	0	0	0	0	0.818503949	-0.810535423	0.195804807	1.137852666	-0.030288923	-0.061249207
RT	11.5	0	0	0	NA	NA	NA	NA	NA	NA	NA	NA	216	0	0	0	0	0	0	0	0	NA	NA	NA	NA	NA	-1.262829926	NA	NA
RT	30	3	3	0	NA	NA	NA	NA	NA	NA	NA	NA	216	0.1	0	0	3	0	0	3	0	NA	NA	NA	NA	NA	-1.262829926	NA	NA
RT	71.5	16	NA	2	NA	NA	NA	NA	NA	NA	NA	NA	216	0.223776224	0.027972028	NA	NA	NA	NA	NA	NA	NA	NA	NA	NA	NA	-1.262829926	NA	NA
RT	48	1	1	3	3	1	5	1	8	6131.483772	4.524421555	147.0425	227	0.020833333	0.0625	0	1	3	0	1	0	3	0	-1.036422924	-0.810535423	-0.327273749	-0.856560565	0.518527992	0.765550158
RT	48	3	3	0	0	1	5	1	5	6787.402283	2.566193548	79.834375	227	0.0625	0	2	3	0	0	1	0	0	0	-0.955801987	-0.810535423	-0.327273749	-0.856560565	-0.4563338	-0.44027928
RT	24	1	1	0	0	1	5	1	5	6312.262239	6.26308908	186.6875	227	0.041666667	0	0	1	0	0	1	0	0	0	-1.014202894	-0.810535423	-0.327273749	-0.856560565	1.384086309	1.476849694
RT	24	3	2	0	0	1	5	1	5	6310.900675	5.214002389	154.15	227	0.125	0	0	2	0	0	2	0	0	0	-1.014370248	-0.810535423	-0.327273749	-0.856560565	0.861821013	0.893070942
RT	17	0	0	0	0	1	5	1	5	7455.50012	0.680203886	30.35625	227	0	0	0	0	0	0	0	0	0	0	-0.873684052	-0.810535423	-0.327273749	-0.856560565	-1.395233282	-1.328002002
RT	48	2	1	0	0	1	5	1	5	8682.17578	0.787919911	29.875	237	0.041666667	0	0	1	0	0	1	0	0	0	-0.722909619	-0.810535423	-0.327273749	-0.487224781	-1.341609171	-1.336636455
RT	48	6	5	2	2	1	5	1	5	11472.23818	0.417010582	14.575	237	0.125	0.041666667	2	5	2	0	3	0	2	0	-0.379974571	-0.810535423	-0.327273749	-0.487224781	-1.526258421	-1.611144789
RT	48	4	3	0	0	1	5	1	1	11119.12718	2.597921659	74.12	237	0.083333333	0	0	3	0	0	3	0	0	0	-0.423376517	-0.810535423	-0.327273749	-0.487224781	-0.440538641	-0.542805003
RT	47	4	4	1	1	1	5	1	1	7309.923066	3.422	100.96	237	0.085106383	0.021276596	0	4	1	0	4	0	1	0	-0.89157737	-0.810535423	-0.327273749	-0.487224781	-0.030288923	-0.061249207
RT	71.5	4	4	1	1	1	5	1	0	4561.506331	3.836935964	114.10625	237	0.055944056	0.013986014	0	4	1	0	4	0	1	0	-1.229393622	-0.810535423	-0.327273749	-0.487224781	0.176278043	0.174617145
RT	48	6	4	2	2	1	5	1	0	4623.505677	6.391744872	172.43	237	0.125	0.041666667	0	4	2	1	4	0	1	0	-1.221773094	-0.810535423	-0.327273749	-0.487224781	1.448134835	1.221045604
RT	48	2	2	4	4	1	5	1	0	4259.330764	4.524421555	147.0425	237	0.041666667	0.083333333	1	2	4	0	1	0	4	0	-1.266534939	-0.810535423	-0.327273749	-0.487224781	0.518527992	0.765550158
RT	48	1	1	3	3	1	5	1	0	2882.44	2.566193548	79.834375	237	0.020833333	0.0625	0	1	3	1	1	0	2	0	-1.435772767	-0.810535423	-0.327273749	-0.487224781	-0.4563338	-0.44027928
RT	13.1	2	2	0	0	1	6	1	0	NA	3.836935964	114.10625	248	0.152671756	0	0	0	0	0	2	2	0	0	NA	-1.351857294	0.195804807	-0.080955419	0.176278043	0.174617145
RT	50.03	6	6	0	0	1	6	1	2	NA	6.391744872	172.43	248	0.119928043	0	4	4	0	0	2	2	0	0	NA	-0.810535423	0.195804807	-0.080955419	1.448134835	1.221045604
RT	9.7	1	1	0	0	1	6	1	4	NA	4.524421555	147.0425	248	0.103092784	0	0	0	0	0	1	1	0	0	NA	-0.810535423	0.195804807	-0.080955419	0.518527992	0.765550158
RT	17.35	2	2	0	0	2	6	0	5	NA	3.836935964	114.10625	259	0.115273775	0	0	0	0	0	2	2	0	0	NA	-0.269213551	0.195804807	0.325313943	0.176278043	0.174617145
RT	15.6	1	1	0	0	2	6	0	2	NA	6.391744872	172.43	259	0.064102564	0	0	1	0	0	1	0	0	0	NA	-0.269213551	0.195804807	0.325313943	1.448134835	1.221045604
RT	16.31	1	0	0	0	2	6	0	0	NA	4.524421555	147.0425	259	0.061312078	0	0	0	0	0	0	0	0	0	NA	-0.269213551	0.195804807	0.325313943	0.518527992	0.765550158
RT	8.31	1	1	0	0	2	6	0	0	NA	2.566193548	79.834375	259	0.120336943	0	1	1	0	0	0	0	0	0	NA	-0.269213551	0.195804807	0.325313943	-0.4563338	-0.44027928
RT	13.48	0	0	0	0	2	6	0	6	NA	3.836935964	114.10625	270	0	0	0	0	0	0	0	0	0	0	NA	-0.269213551	0.195804807	0.731583304	0.176278043	0.174617145
RT	11.19	2	2	0	0	2	6	0	6	4693.233392	6.391744872	172.43	270	0.17873101	0	0	2	0	0	2	0	0	0	-1.213202649	-0.269213551	0.195804807	0.731583304	1.448134835	1.221045604
RT	14.4	2	2	0	0	2	6	0	6	4415.716667	4.524421555	147.0425	270	0.138888889	0	1	2	0	0	1	0	0	0	-1.247313073	-0.269213551	0.195804807	0.731583304	0.518527992	0.765550158
RT	32.41	5	5	1	0	2	6	0	6	5551.083141	2.566193548	79.834375	270	0.154273372	0.030854674	2	5	0	0	3	0	0	0	-1.10776173	-0.269213551	0.195804807	0.731583304	-0.4563338	-0.44027928
RT	26.38	3	3	1	1	2	6	0	6	3347.782846	6.26308908	186.6875	270	0.113722517	0.037907506	3	3	1	1	0	0	0	0	-1.378576064	-0.269213551	0.195804807	0.731583304	1.384086309	1.476849694
RT	40.96	4	4	0	0	2	7	0	6	2416.171195	5.214002389	154.15	270	0.09765625	0	2	4	0	0	2	0	0	0	-1.493083283	-0.269213551	0.718883364	0.731583304	0.861821013	0.893070942
RT	63.3	3	2	0	0	2	7	0	7	3843.621568	0.680203886	30.35625	270	0.047393365	0	2	2	0	0	0	0	0	0	-1.31763102	-0.269213551	0.718883364	0.731583304	-1.395233282	-1.328002002
RT	13.98	2	2	1	1	2	7	0	6	NA	0.475806452	14.75	270	0.143061516	0.071530758	0	2	0	0	2	0	1	1	NA	-0.269213551	0.718883364	0.731583304	-1.496988159	-1.608004987
RT	64.42	4	4	0	0	2	7	0	7	6546.599071	0.787919911	29.875	281	0.062092518	0	3	3	0	0	1	1	0	0	-0.985399842	-0.269213551	0.718883364	1.137852666	-1.341609171	-1.336636455
RT	45.22	5	5	1	1	2	7	0	4	10736.66786	0.417010582	14.575	281	0.110570544	0.022114109	4	5	1	1	1	0	0	0	-0.470385755	-0.269213551	0.718883364	1.137852666	-1.526258421	-1.611144789
RT	67.35	5	5	1	1	2	7	0	3	8404.975	2.597921659	74.12	281	0.07423905	0.01484781	2	4	1	0	3	1	1	0	-0.756981209	-0.269213551	0.718883364	1.137852666	-0.440538641	-0.542805003
RT	39.54	0	0	0	0	2	7	0	4	4750.537086	3.422	100.96	281	0	0	0	0	0	0	0	0	0	0	-1.206159278	-0.269213551	0.718883364	1.137852666	-0.030288923	-0.061249207
RT	8.6	1	1	0	0	2	7	0	4	4974.402976	3.836935964	114.10625	281	0.11627907	0	0	1	0	0	1	0	0	0	-1.178643241	-0.269213551	0.718883364	1.137852666	0.176278043	0.174617145
RT	5.87	0	0	0	0	2	7	0	4	4035.05	6.391744872	172.43	281	0	0	0	0	0	0	0	0	0	0	-1.29410197	-0.269213551	0.718883364	1.137852666	1.448134835	1.221045604
SP	26.03	5	5	1	1	1	4	1	0	NA	3.836935964	114.10625	248	0.192086055	0.038417211	1	4	0	NA	4	1	NA	1	NA	-0.810535423	-0.850352306	-0.080955419	0.176278043	0.174617145
SP	6.93	2	2	0	0	1	4	1	2	NA	4.524421555	147.0425	248	0.288600289	0	2	1	0	0	0	1	0	0	NA	-0.810535423	-0.850352306	-0.080955419	0.518527992	0.765550158
SP	16.28	0	0	0	0	1	4	1	2	NA	2.566193548	79.834375	248	0	0	0	0	0	0	0	0	0	0	NA	-0.810535423	-0.850352306	-0.080955419	-0.4563338	-0.44027928
SP	18.91	3	2	1	1	1	4	1	3	NA	3.836935964	114.10625	259	0.158646219	0.052882073	2	1	1	0	0	1	1	0	NA	-0.810535423	-0.850352306	0.325313943	0.176278043	0.174617145
SP	41.43	2	1	0	0	1	4	1	1	NA	6.391744872	172.43	259	0.048274197	0	1	1	0	0	0	0	0	0	NA	-0.810535423	-0.850352306	0.325313943	1.448134835	1.221045604
SP	6.8	2	1	0	0	1	4	1	3	NA	3.836935964	114.10625	270	0.294117647	0	0	1	0	0	1	0	0	0	NA	-0.810535423	-0.850352306	0.731583304	0.176278043	0.174617145
SP	19.53	1	1	0	0	1	3	1	3	12589.10353	6.391744872	172.43	270	0.051203277	0	0	1	0	0	1	0	0	0	-0.242697258	-0.810535423	-1.373430863	0.731583304	1.448134835	1.221045604
SP	12.72	2	2	0	0	1	3	1	2	6168.524167	4.524421555	147.0425	270	0.157232704	0	2	2	0	0	0	0	0	0	-1.031870177	-0.810535423	-1.373430863	0.731583304	0.518527992	0.765550158
SP	39.69	3	2	0	0	1	3	1	2	13929.16596	2.566193548	79.834375	270	0.07558579	0	0	1	0	0	2	1	0	0	-0.077986112	-0.810535423	-1.373430863	0.731583304	-0.4563338	-0.44027928
SP	22.01	6	6	0	0	1	3	1	0	7825.937354	5.214002389	154.15	270	0.272603362	0	4	3	0	0	2	3	0	0	-0.828152486	-0.810535423	-1.373430863	0.731583304	0.861821013	0.893070942
SP	52.56	6	4	0	0	1	3	1	0	11237.31475	0.680203886	30.35625	270	0.114155251	0	3	3	0	0	1	1	0	0	-0.408849725	-0.810535423	-1.373430863	0.731583304	-1.395233282	-1.328002002
SP	34.79	5	3	0	0	1	3	1	1	16773.71771	0.787919911	29.875	281	0.14371946	0	2	2	0	0	1	1	0	0	0.271646387	-0.810535423	-1.373430863	1.137852666	-1.341609171	-1.336636455
SP	44.25	9	5	0	0	1	3	1	3	23214.80407	0.417010582	14.575	281	0.203389831	0	2	3	0	0	3	2	0	0	1.063339883	-0.810535423	-1.373430863	1.137852666	-1.526258421	-1.611144789
SP	52.01	4	2	1	0	1	3	1	3	24685.66696	2.597921659	74.12	281	0.076908287	0.019227072	1	1	0	0	1	1	0	0	1.244128112	-0.810535423	-1.373430863	1.137852666	-0.440538641	-0.542805003
SP	58.9	0	0	0	0	1	3	1	3	14608.94332	3.422	100.96	281	0	0	0	0	0	0	0	0	0	0	0.005567389	-0.810535423	-1.373430863	1.137852666	-0.030288923	-0.061249207
WW	17.5	0	0	0	0	5	11	0	NA	31968.2847	0.787919911	29.875	194	0	0	0	0	0	0	0	0	0	0	2.139256786	1.354752064	2.811197592	-2.07536865	-1.341609171	-1.336636455
WW	37	0	0	0	0	5	11	0	NA	36981.71528	0.417010582	14.575	194	0	0	0	0	0	0	0	0	0	0	2.755472774	1.354752064	2.811197592	-2.07536865	-1.526258421	-1.611144789
WW	54	0	0	0	0	5	11	0	NA	34216.06214	2.597921659	74.12	194	0	0	0	0	0	0	0	0	0	0	2.415537942	1.354752064	2.811197592	-2.07536865	-0.440538641	-0.542805003
WW	41.5	0	0	0	0	5	11	0	NA	28494.07142	3.422	100.96	194	0	0	0	0	0	0	0	0	0	0	1.712230676	1.354752064	2.811197592	-2.07536865	-0.030288923	-0.061249207
WW	34.5	1	0	0	0	5	11	0	NA	14477.51547	3.836935964	114.10625	194	0.028985507	0	0	0	0	0	0	0	0	0	-0.010586808	1.354752064	2.811197592	-2.07536865	0.176278043	0.174617145
WW	84.5	1	1	0	0	5	11	0	NA	9685.788302	6.391744872	172.43	194	0.01183432	0	0	1	0	0	1	0	0	0	-0.599552554	1.354752064	2.811197592	-2.07536865	1.448134835	1.221045604
WW	72	2	2	0	0	5	11	0	NA	11656.68568	4.524421555	147.0425	194	0.027777778	0	0	1	0	0	2	1	0	0	-0.357303569	1.354752064	2.811197592	-2.07536865	0.518527992	0.765550158
WW	30.5	0	0	0	0	5	11	0	NA	12472.35711	2.566193548	79.834375	194	0	0	0	0	0	0	0	0	0	0	-0.257046914	1.354752064	2.811197592	-2.07536865	-0.4563338	-0.44027928
WW	15	0	0	2	NA	NA	NA	NA	NA	NA	NA	NA	216	0	0.133333333	0	NA	2	0	0	NA	NA	NA	NA	NA	NA	-1.262829926	NA	NA
WW	28.5	2	2	0	NA	NA	NA	NA	NA	NA	NA	NA	216	0.070175439	0	NA	2	0	0	NA	0	NA	NA	NA	NA	NA	-1.262829926	NA	NA
WW	11.5	1	0	1	NA	NA	NA	NA	NA	NA	NA	NA	216	0.086956522	0.086956522	NA	NA	1	0	NA	NA	NA	NA	NA	NA	NA	-1.262829926	NA	NA
WW	48	2	2	1	1	5	6	0	1	17439.48742	4.524421555	147.0425	227	0.041666667	0.020833333	1	2	1	0	1	0	1	0	0.353478165	1.354752064	0.195804807	-0.856560565	0.518527992	0.765550158
WW	48	2	2	0	0	5	6	0	1	18393.03579	2.566193548	79.834375	227	0.041666667	0	1	2	0	0	1	0	0	0	0.470681693	1.354752064	0.195804807	-0.856560565	-0.4563338	-0.44027928
WW	48	3	3	2	2	5	6	0	1	18747.15702	6.26308908	186.6875	227	0.0625	0.041666667	0	3	1	0	3	0	2	1	0.514207809	1.354752064	0.195804807	-0.856560565	1.384086309	1.476849694
WW	36	5	5	0	0	5	6	0	2	18102.48783	5.214002389	154.15	227	0.138888889	0	0	5	0	0	5	0	0	0	0.43496956	1.354752064	0.195804807	-0.856560565	0.861821013	0.893070942
WW	179	14	10	3	4	5	6	0	5	19825.70156	0.680203886	30.35625	227	0.078212291	0.016759777	3	10	4	0	7	0	4	0	0.646774997	1.354752064	0.195804807	-0.856560565	-1.395233282	-1.328002002
WW	44	5	5	2	2	5	6	0	2	21841.34677	0.787919911	29.875	237	0.113636364	0.045454545	0	3	2	0	5	2	2	0	0.894524074	1.354752064	0.195804807	-0.487224781	-1.341609171	-1.336636455
WW	48	5	4	1	1	4	6	0	2	35389.26501	0.417010582	14.575	237	0.104166667	0.020833333	0	3	1	0	4	1	1	0	2.559739872	0.813430192	0.195804807	-0.487224781	-1.526258421	-1.611144789
WW	47	5	4	1	1	4	6	0	0	30529.84939	2.597921659	74.12	237	0.106382979	0.021276596	1	4	1	0	3	0	1	0	1.962454333	0.813430192	0.195804807	-0.487224781	-0.440538641	-0.542805003
WW	48	6	6	1	1	4	6	0	0	23441.40252	3.422	100.96	237	0.125	0.020833333	0	6	1	0	6	0	1	0	1.091191788	0.813430192	0.195804807	-0.487224781	-0.030288923	-0.061249207
WW	48	5	5	1	1	4	6	0	2	15561.69418	3.836935964	114.10625	237	0.104166667	0.020833333	1	5	1	0	4	0	1	0	0.122672892	0.813430192	0.195804807	-0.487224781	0.176278043	0.174617145
WW	48	8	4	1	1	4	6	0	2	15076.54866	6.391744872	172.43	237	0.166666667	0.020833333	1	3	1	1	3	1	0	0	0.063042181	0.813430192	0.195804807	-0.487224781	1.448134835	1.221045604
WW	48	2	2	3	3	5	6	0	2	14440.61571	4.524421555	147.0425	237	0.041666667	0.0625	1	2	3	0	1	0	3	0	-0.015122269	1.354752064	0.195804807	-0.487224781	0.518527992	0.765550158
WW	44.15	0	0	0	0	4	9	0	4	NA	6.391744872	172.43	248	0	0	0	0	0	0	0	0	0	0	NA	0.813430192	1.765040478	-0.080955419	1.448134835	1.221045604
WW	9.38	7	7	1	1	4	9	0	3	NA	4.524421555	147.0425	248	0.746268657	0.106609808	1	3	0	0	6	4	1	1	NA	0.813430192	1.765040478	-0.080955419	0.518527992	0.765550158
WW	9.06	3	3	0	0	3	9	0	7	NA	3.836935964	114.10625	259	0.331125828	0	1	1	0	0	2	2	0	0	NA	0.27210832	1.765040478	0.325313943	0.176278043	0.174617145
WW	30.67	2	2	0	0	3	9	0	7	NA	6.391744872	172.43	259	0.065210303	0	2	0	0	0	0	2	0	0	NA	0.27210832	1.765040478	0.325313943	1.448134835	1.221045604
WW	42.14	6	6	0	0	3	9	0	7	NA	4.524421555	147.0425	259	0.142382534	0	2	4	0	0	4	2	0	0	NA	0.27210832	1.765040478	0.325313943	0.518527992	0.765550158
WW	8.4	0	0	1	0	1	7	1	4	NA	3.836935964	114.10625	270	0	0.119047619	0	0	0	0	0	0	0	0	NA	-0.810535423	0.718883364	0.731583304	0.176278043	0.174617145
WW	47.66	5	3	0	0	2	7	0	2	11945.87557	6.391744872	172.43	270	0.104909778	0	1	2	0	0	2	1	0	0	-0.32175836	-0.269213551	0.718883364	0.731583304	1.448134835	1.221045604
WW	12.72	3	2	1	1	3	7	0	2	7545.065	4.524421555	147.0425	270	0.235849057	0.078616352	0	1	0	0	2	1	1	1	-0.86267536	0.27210832	0.718883364	0.731583304	0.518527992	0.765550158
WW	24.09	6	2	2	2	2	7	0	2	12854.56807	2.566193548	79.834375	270	0.249066002	0.083022001	1	1	1	1	1	1	1	1	-0.210068204	-0.269213551	0.718883364	0.731583304	-0.4563338	-0.44027928
WW	30.57	5	2	1	1	2	7	0	2	15048.24501	6.26308908	186.6875	270	0.163559045	0.032711809	1	1	1	1	1	1	0	0	0.059563294	-0.269213551	0.718883364	0.731583304	1.384086309	1.476849694
WW	41.6	3	3	3	3	2	7	0	3	6995.451399	5.214002389	154.15	270	0.072115385	0.072115385	1	2	2	1	2	1	2	1	-0.930230038	-0.269213551	0.718883364	0.731583304	0.861821013	0.893070942
WW	53.54	6	5	1	1	2	7	0	6	11952.55988	0.680203886	30.35625	270	0.112065745	0.018677624	4	3	1	0	1	2	1	0	-0.320936771	-0.269213551	0.718883364	0.731583304	-1.395233282	-1.328002002
WW	11.5	1	1	0	0	2	7	0	6	NA	0.475806452	14.75	270	0.086956522	0	1	1	0	0	0	0	0	0	NA	-0.269213551	0.718883364	0.731583304	-1.496988159	-1.608004987
WW	84.42	7	4	2	2	2	7	0	3	17953.85258	0.787919911	29.875	281	0.08291874	0.023691068	2	1	2	2	2	3	0	0	0.41670035	-0.269213551	0.718883364	1.137852666	-1.341609171	-1.336636455
WW	22.46	5	2	1	1	2	7	0	2	19574.92579	0.417010582	14.575	281	0.222617988	0.044523598	1	2	1	1	1	0	0	0	0.615951384	-0.269213551	0.718883364	1.137852666	-1.526258421	-1.611144789
WW	58.49	12	6	1	1	2	7	0	3	19965.68685	2.597921659	74.12	281	0.205163276	0.01709694	5	4	1	0	1	2	1	0	0.663981013	-0.269213551	0.718883364	1.137852666	-0.440538641	-0.542805003
WW	40.64	2	1	1	1	2	7	0	3	13292.27845	3.422	100.96	281	0.049212598	0.024606299	1	0	1	1	0	1	0	0	-0.156267892	-0.269213551	0.718883364	1.137852666	-0.030288923	-0.061249207
WW	9.49	1	1	0	0	2	7	0	2	15710.97991	3.836935964	114.10625	281	0.105374078	0	0	1	0	0	1	0	0	0	0.141022055	-0.269213551	0.718883364	1.137852666	0.176278043	0.174617145
WW	6.32	0	0	1	1	2	7	0	2	6325.2	6.391744872	172.43	281	0	0.158227848	0	0	0	0	0	0	1	1	-1.012612674	-0.269213551	0.718883364	1.137852666	1.448134835	1.221045604
